# Supplementary material for: NFAT1 Signaling Contributes to Bone Cancer Pain by Regulating IL‐18 Expression in Spinal Microglia
Source: CNS Neurosci Ther. 2025 Feb 17;31(2):e70222. doi: 10.1111/cns.70222 (PMC11831200; doi:10.1111/cns.70222)
Supplement: Supplementary file 1 — Data S1. [file CNS-31-e70222-s001.zip]

Archive with 2 entries (2 files):
- 3.Supplementary materials 01.pdf
- cns70222-sup-0001-TableS1.docx
